# Supplementary material for: Quantifying the contribution of triglycerides to metabolic resilience through the mixed meal model
Source: iScience. 2022 Oct 3;25(11):105206. doi: 10.1016/j.isci.2022.105206 (PMC9587016; doi:10.1016/j.isci.2022.105206)
Supplement: Data S1. Mixed meal model code [file mmc2.zip]

Archive with 19 entries (18 files):
- Mixed_Meal_Model_code/
- Mixed_Meal_Model_code/Fit_M3al_Model.m
- Mixed_Meal_Model_code/Fit_M3al_Model_LatinHyperCube.m
- Mixed_Meal_Model_code/integratorfunG.m
- Mixed_Meal_Model_code/M3al_Model_ErrorFunc.m
- Mixed_Meal_Model_code/M3al_Model_Initial.m
- Mixed_Meal_Model_code/M3al_Model_ODE.m
- Mixed_Meal_Model_code/M3al_Model_Parameters.m
- Mixed_Meal_Model_code/PLA.fig
- Mixed_Meal_Model_code/PLA.m
- Mixed_Meal_Model_code/Plot_M3al_Model.m
- Mixed_Meal_Model_code/Plot_MultiFit_M3al_Model.m
- Mixed_Meal_Model_code/READ_ME.txt
- Mixed_Meal_Model_code/Run_Identifiability_Analysis.m
- Mixed_Meal_Model_code/Run_Model_Simulation.m
- Mixed_Meal_Model_code/Run_Parameter_Estimation.m
- Mixed_Meal_Model_code/Run_Sensitivity_Analysis.m
- Mixed_Meal_Model_code/sample_data.mat
- Mixed_Meal_Model_code/Simulate_M3al_Model.m
