# Supplementary material for: Quantifying the contribution of triglycerides to metabolic resilience through the mixed meal model
Source: iScience. 2022 Oct 3;25(11):105206. doi: 10.1016/j.isci.2022.105206 (PMC9587016; doi:10.1016/j.isci.2022.105206)
Supplement: Data S1. Mixed meal model code [file mmc2.zip › Mixed_Meal_Model_code/Fit_M3al_Model_LatinHyperCube.m]

function out = Fit_M3al_Model_LatinHyperCube(num_par_sets,input_data)
%Fit Mixed Meal Model to measured meal challenge data using multiple initial 
%values for lsqnonlin.
%Initial values are generated using a LatinHyperCube sampling approach across
%parameter regions specified in the function below.
%% %%%%%%%%%%%%%%%%%%%%%%%%%%%%%%%%%%%%%%%%%%%%%%%%%%%%%%%%%%%%%%%%%%%%%%%%
% Inputs
%%%%%%%%%%%%%%%%%%%%%%%%%%%%%%%%%%%%%%%%%%%%%%%%%%%%%%%%%%%%%%%%%%%%%%%%%%%
%num_par_sets    - number of initial parameter sets to be tested
%input_data      - input data for fitting - structure containing arrays of
%                  measured time series of glucose, insulin,TG, and NEFA as
%                  well as body weight and meal composition.
%meal_parameters - vector of pre-optimised parameters for glucose-inuslin
%                  parameters
%%%%%%%%%%%%%%%%%%%%%%%%%%%%%%%%%%%%%%%%%%%%%%%%%%%%%%%%%%%%%%%%%%%%%%%%%%%
%out - array of 'optimal' parameter values
%% %%%%%%%%%%%%%%%%%%%%%%%%%%%%%%%%%%%%%%%%%%%%%%%%%%%%%%%%%%%%%%%%%%%%%%%
% for further information contact Shauna O'Donovan at
% s.d.odonovan@tue.nl
%% %%%%%%%%%%%%%%%%%%%%%%%%%%%%%%%%%%%%%%%%%%%%%%%%%%%%%%%%%%%%%%%%%%%%%%%%%

%specify simulation time (note this may be longer than measured time due to
%meet the regularisations terms; currently 720 minutes is adivsed)
time = 0:1:720;

%specify number of parameters being optimised
num_par = 9;

%specify upper and lower bound for each parameter
lb = [0.005,0,0,0,0,0,60,0.005,0];
ub = [0.1,1,5,1,25,1,600,0.1,1];
d  = ub - lb;

% Latin Hypercube Sampling of parameter space
lhs = lhsdesign(num_par_sets, num_par);   
% Adjust parameter sets for MC to reference values:
initial_pars = lhs.*d + lb; %scale parameters

%specify output structure
out.p_opt   = zeros(num_par_sets,num_par);
out.stop    = zeros(num_par_sets,1);
out.initial_par = initial_pars;
out.resnorm = zeros(num_par_sets,1);


for i=1:num_par_sets
    try output=Fit_M3al_Model(initial_pars(i,:),input_data,time,lb,ub);
        out.p_opt(i,:)=output.p_opt;
        out.stop(i)=output.exitflag;
        out.resnorm(i)=output.resnorm;
    catch err 
            disp('Optimization has failed. Resampling.');
            out.p_opt(i,:)=NaN.*ones(1,num_par);
            out.stop(i)=9;
            out.resnorm(i)=NaN;
            %rethrow(err)
    end
end
