# Supplementary material for: Quantifying the contribution of triglycerides to metabolic resilience through the mixed meal model
Source: iScience. 2022 Oct 3;25(11):105206. doi: 10.1016/j.isci.2022.105206 (PMC9587016; doi:10.1016/j.isci.2022.105206)
Supplement: Data S1. Mixed meal model code [file mmc2.zip › Mixed_Meal_Model_code/M3al_Model_Parameters.m]

function out = M3al_Model_Parameters(p_opt,input_data)
%incorporate parameters to be estimated (p_opt) and fixed parameters in one 
%parameter vector for the Mixed Meal Model (M3al Model)
%% %%%%%%%%%%%%%%%%%%%%%%%%%%%%%%%%%%%%%%%%%%%%%%%%%%%%%%%%%%%%%%%%%%%%%%%%
% Inputs
%%%%%%%%%%%%%%%%%%%%%%%%%%%%%%%%%%%%%%%%%%%%%%%%%%%%%%%%%%%%%%%%%%%%%%%%%%%
% p_opt           - vector of parameter values to be optimesed
% input_data      - struct of measured data needed to sepcify basal values
%% %%%%%%%%%%%%%%%%%%%%%%%%%%%%%%%%%%%%%%%%%%%%%%%%%%%%%%%%%%%%%%%%%%%%%%%
% for further information contact Shauna O'Donovan at
% s.d.odonovan@tue.nl
%% %%%%%%%%%%%%%%%%%%%%%%%%%%%%%%%%%%%%%%%%%%%%%%%%%%%%%%%%%%%%%%%%%%%%%%%%
%glucose + insulin parameters (EDES Rozendaal 2018) (fixed parameters are
%fixed to values used in Rozendaal et al 2018)
out(1)  = p_opt(1); %k1 rate constant for glucose stomach emptying (fast)[1/min]
out(2)  = 0.28;     %k2 rate constant for glucose appearence from gut [1/min]
out(3)  = 6.07e-3;  %k3 rate constant for suppresstion of hepatic glucose release by change of plasma glucose
out(4)  = 2.35e-4;  %k4 rate constant for suppression of hepatic glucose release by delayed (remote) insulin
out(5)  = p_opt(2); %k5 rate constant for delayed insulin depedent uptake of glucose
out(6)  = p_opt(3); %k6 rate constant for stimulation of insulin production by the change of plasma glucose concentration (beta cell funtion)
out(7)  = 1.15;     %k7 rate constant for integral of glucose on insulin production (beta cell function)
out(8)  = 7.27;     %k8 rate constant for the simulation of insulin production by the rate of change in plasma glucose concentration (beta cell function)
out(9)  = 3.83e-2;  %k9 rate constant for outflow of insulin from plasma to interstitial space
out(10) = 2.84e-1;  %k10 rate constant for degredation of insulin in remote compartment
out(11) = 1.4;      %sigma shape factor (appearance of meal)
out(12) = 13.2;     %Km michaelis-menten coefficient for glucose uptake
out(13) = input_data.glucose(1);%G_b basal plasma glucose [mmol/l]
out(14) = input_data.insulin(1); %I_PL/_b basal plasma glucose [microU/ml]
out(15) = 0.043;    %basal hepatic glucose release

%triglyceride + NEFA parameters (new)
out(16) = 30;       %f_spill - fractional spillover of LPL derived NEFA
out(17) = p_opt(4); %k11 - rate coeficient LPL lipolysis sips/jelic models
out(18) = 0.215;    %ATL_max maximum rate of ATL lipolysis in adipose tissues
out(19) = p_opt(5); %K_ATL michealis menten coeficient for ATL lipolysis of store TG in adipose tissue
out(20) = p_opt(6); %k12 rate constanst for uptake of NEFA into tissues (currently insulin indenpendent)
out(21) = p_opt(7); %tau_LPL time delay for insulin stimulation of LPL lipolysis
out(22) = 0.0088;   %k13 - rate constant for stomach emptying TG(very slow)
out(23) = p_opt(8); %k14 - rate constant for rate of TG appearance from gut
out(24) = 1e-5;     %k15 coefficient for inhibition of TG secretion from liver by insulin
out(25) = p_opt(9); %k16 basal secretion of TG from liver
